# Supplementary material for: Genome-Scale Mapping of Escherichia coli σ54 Reveals Widespread, Conserved Intragenic Binding
Source: PLoS Genet. 2015 Oct 1;11(10):e1005552. doi: 10.1371/journal.pgen.1005552 (PMC4591121; doi:10.1371/journal.pgen.1005552)
Supplement: S1 Table — (XLSX) [file pgen.1005552.s007.xlsx]

## Sheet: Table S1
			Closest
IDa	Peak.Ctr	FATb	b#c	Genec	Strandd
NM1	451032	2	b0432	cyoA	-
NM2	996793	1	b0937	ssuE	-
NM3	1049913	1	b0989	cspH	-
NM4	1488778	1	b4493	gapC	-
NM5	2083593	1	b2013	yeeE	-
NM6	3316371	1	b3171	metY	-
NM7	3717904	1	b3556	cspA	+
NM8	4177649	1	b3985	rplJ	+
NM9	4423061	1	b4200	rpsF	+
NM10	4617597	1	b4383	deoB	+
a	Unique ID; NM = no motif; each peak is also assigned a unique number for cross-referencing with other datasets
b	FAT = Fold Above Threshold score (indication of ChIP-seq occupancy)
c	Closest gene to the binding site
d	Genomic orientation of closest gene
