# Supplementary material for: Genome-Scale Mapping of Escherichia coli σ54 Reveals Widespread, Conserved Intragenic Binding
Source: PLoS Genet. 2015 Oct 1;11(10):e1005552. doi: 10.1371/journal.pgen.1005552 (PMC4591121; doi:10.1371/journal.pgen.1005552)
Supplement: S4 Table — (XLSX) [file pgen.1005552.s010.xlsx]

## Sheet: Table S4
Genea	b#a	Gene Strandb	IDc	pBAD24d	pRpoNe	q-Valuef	Fold Change (Log2)g	Gene Product
glnA	b3870	-	OS37	15	1784	0	6.89401	glutamine synthetase
pspA	b1304	+	OS15	13	394	0	4.92161	regulatory protein for phage-shock-protein operon
glnL	b3869	-		9	147	0	4.02975	sensory histidine kinase in two-component regulatory system with GlnG
glnH	b0811	-	OS06	82	1006	0	3.61686	glutamine transporter subunit
glnQ	b0809	-		22	258	0	3.5518	glutamine transporter subunit
glnG	b3868	-		11	125	0	3.50635	fused DNA-binding response regulator in two-component regulatory system with GlnL: response regulator/sigma54 interaction protein
glnP	b0810	-		18	200	0	3.47393	glutamine transporter subunit
borD	b0557	-		12	131	0	3.44846	DLP12 prophage; predicted lipoprotein
cirA	b2155	-		29	302	0	3.38042	catecholate siderophore receptor CirA
fiu	b0805	-		7	71	0	3.34239	catecholate siderophore receptor Fiu
yoeI	b4678	-		6	60	0	3.32193	hypothetical protein
pspG	b4050	+	OS40	14	109	0	2.96083	phage shock protein G
plaP	b2014	-		50	385	0	2.94486	putrescine importer, low affinity
uraA	b2497	-		34	256	0	2.91254	uracil permease
yncE	b1452	+		87	597	3.31039e-305	2.77864	ATP-binding protein, periplasmic, function unknown
upp	b2498	-		276	1761	3.20963e-173	2.67365	uracil phosphoribosyltransferase
argG	b3172	+		326	1999	2.68421e-87	2.61633	argininosuccinate synthetase
codB	b0336	+		110	620	5.09918e-134	2.49476	cytosine transporter
argF	b0273	-		417	2341	2.05784e-66	2.48901	ornithine carbamoyltransferase 2, chain F; CP4-6 prophage
ndk	b2518	-		86	470	1.08983e-286	2.45025	multifunctional nucleoside diphosphate kinase and apyrimidinic endonuclease and 3'-phosphodiesterase
fis	b3261	+		133	718	2.57019e-272	2.43256	global DNA-binding transcriptional dual regulator
artJ	b0860	-		272	1453	1.16523e-99	2.41736	arginine binding protein, periplasmic
argI	b4254	-		250	1312	3.38845e-81	2.39177	ornithine carbamoyltransferase 1
carB	b0033	+	IS01	159	819	6.89209e-68	2.36484	carbamoyl-phosphate synthase large subunit
argH	b3960	+		280	1436	9.6353e-52	2.35856	argininosuccinate lyase
carA	b0032	+		316	1609	2.09194e-50	2.34817	carbamoyl phosphate synthetase small subunit, glutamine amidotransferase
codA	b0337	+		109	549	9.97346e-104	2.33248	cytosine/isoguanine deaminase
argB	b3959	+		226	1138	4.42511e-95	2.33211	acetylglutamate kinase
argC	b3958	+		148	745	2.07967e-100	2.33164	N-acetyl-gamma-glutamylphosphate reductase, NAD(P)-binding
caiF	b0034	+		29	145	0	2.32193	DNA-binding transcriptional activator
yagI	b0272	-		52	259	6.60729e-223	2.31637	CP4-6 prophage; predicted DNA-binding transcriptional regulator
pyrD	b0945	+		77	341	1.26057e-110	2.14684	dihydro-orotate oxidase, FMN-linked
speD	b0120	-		191	838	1.28748e-71	2.13338	S-adenosylmethionine decarboxylase
glmY	b4441	-	OS24	226	985	3.04804e-159	2.1238	-
speE	b0121	-		163	695	2.06032e-68	2.09214	spermidine synthase (putrescine aminopropyltransferase)
lysP	b2156	-		65	270	3.65613e-88	2.05445	lysine transporter
rpmB	b3637	-		1007	4056	8.80519e-46	2.00999	50S ribosomal subunit protein L28
dusB	b3260	+		371	1489	3.4946e-28	2.00485	tRNA-dihydrouridine synthase B
argE	b3957	-		96	385	7.32981e-72	2.00375	acetylornithine deacetylase
rpmE	b3936	+		237	947	2.69713e-116	1.99848	50S ribosomal subunit protein L31
sbp	b3917	+		26	101	9.11954e-171	1.95777	sulfate transporter subunit
mipA	b1782	-		129	496	3.85035e-72	1.94297	scaffolding protein for murein synthesizing machinery
rpoB	b3987	+		523	2010	2.00795e-29	1.94231	RNA polymerase, beta subunit
yidD	b4557	+		176	676	6.79349e-114	1.94145	membrane protein insertion efficiency factor, inner membrane protein, UPF0161 family
argA	b2818	+		219	839	1.32049e-27	1.93774	fused acetylglutamate kinase homolog (inactive)/amino acid N-acetyltransferase
rplP	b3313	-		3716	14226	4.00978e-22	1.93671	50S ribosomal subunit protein L16
potB	b1125	-		32	121	4.94536e-159	1.91886	polyamine transporter subunit
pyrL	b4246	-		921	3425	1.37228e-54	1.89483	pyrBI operon leader peptide
rpoC	b3988	+		447	1651	1.22248e-23	1.88499	RNA polymerase, beta prime subunit
suhB	b2533	+		191	692	3.06207e-45	1.8572	inositol monophosphatase
cysP	b2425	-		107	387	2.45173e-56	1.85472	thiosulfate-binding protein
yciH	b1282	+		146	528	3.92193e-93	1.85457	initiation factor function partial mimic, SUI1 family
rpsC	b3314	-		1798	6408	9.67189e-17	1.83348	30S ribosomal subunit protein S3
rplK	b3983	+		744	2631	9.97047e-21	1.82224	50S ribosomal subunit protein L11
pspB	b1305	+		28	98	2.87211e-104	1.80735	DNA-binding transcriptional regulator of psp operon
rpsT	b0023	-		842	2940	1.14722e-34	1.80392	30S ribosomal subunit protein S20
rplV	b3315	-		2141	7385	9.78854e-29	1.78631	50S ribosomal subunit protein L22
pyrI	b4244	-		1169	4026	6.19523e-27	1.78407	aspartate carbamoyltransferase, regulatory subunit
rpmC	b3312	-		1886	6471	1.38754e-19	1.77866	50S ribosomal subunit protein L29
pyrB	b4245	-		1544	5295	5.52143e-16	1.77796	aspartate carbamoyltransferase, catalytic subunit
pyrF	b1281	+		116	396	5.02512e-61	1.77138	orotidine-5'-phosphate decarboxylase
rplA	b3984	+		915	3104	6.83294e-29	1.76228	50S ribosomal subunit protein L1
ompF	b0929	-		3048	10339	6.40908e-34	1.76216	outer membrane porin 1a (Ia;b;F)
gpt	b0238	+		80	271	1.30335e-90	1.76022	guanine-hypoxanthine phosphoribosyltransferase
rnpA	b3704	+		145	491	3.81801e-75	1.75967	protein C5 component of RNase P
rph	b3643	-		37	125	1.17672e-118	1.75633	defective ribonuclease PH
yidC	b3705	+		122	411	4.84665e-32	1.75226	membrane protein insertase
rpsS	b3316	-		2350	7879	7.57818e-28	1.74535	30S ribosomal subunit protein S19
potA	b1126	-		61	204	3.9332e-56	1.74169	polyamine transporter subunit
priB	b4201	+		1723	5760	3.18695e-25	1.74115	primosomal protein N
rplJ	b3985	+		2564	8539	3.01949e-14	1.73567	50S ribosomal subunit protein L10
rplB	b3317	-		868	2889	5.27616e-26	1.7348	50S ribosomal subunit protein L2
rpsI	b3230	-		267	884	2.62435e-47	1.72721	30S ribosomal subunit protein S9
rpmG	b3636	-		330	1080	1.6675e-68	1.71049	50S ribosomal subunit protein L33
rplM	b3231	-		995	3250	2.46751e-18	1.70767	50S ribosomal subunit protein L13
ydjN	b1729	+		117	381	3.15672e-35	1.70328	putative transporter
ydcX	b1445	+		53	172	1.09725e-115	1.69834	conserved protein, DUF2566 family
cysU	b2424	-		137	442	1.25541e-40	1.68987	sulfate/thiosulfate ABC transporter permease
rplD	b3319	-	IS41	1958	6310	1.26808e-13	1.68826	50S ribosomal subunit protein L4
potD	b1123	-		232	744	1.64175e-25	1.68118	polyamine transporter subunit
rplL	b3986	+		4403	14119	4.6408e-14	1.68108	50S ribosomal subunit protein L7/L12
rplW	b3318	-		2233	7143	2.78623e-24	1.67755	50S ribosomal subunit protein L23
argD	b3359	-		166	529	2.6455e-28	1.67208	bifunctional acetylornithine aminotransferase/ succinyldiaminopimelate aminotransferase
rsxE	b1632	+		35	111	7.24356e-106	1.66513	electron transport complex inner membrane NADH-quinone reductase required for the reduction of SoxR
rsxD	b1630	+		20	63	2.20582e-105	1.65535	electron transport complex protein required for the reduction of SoxR; predicted membrane protein
nth	b1633	+		27	85	3.91067e-139	1.6545	DNA glycosylase and apyrimidinic (AP) lyase (endonuclease III)
ridA	b4243	-		378	1186	1.67783e-32	1.64965	conserved protein, UPF0131 family
rpsQ	b3311	-		1211	3787	1.62764e-15	1.64486	30S ribosomal subunit protein S17
yedE	b1929	+		65	203	3.42893e-47	1.64297	putative inner membrane protein
cysW	b2423	-		63	196	3.0191e-59	1.63743	sulfate/thiosulfate ABC transporter subunit
yedF	b1930	+		38	118	1.43339e-99	1.63472	conserved protein, UPF0033 family
rplI	b4203	+		460	1428	9.80737e-27	1.63429	50S ribosomal subunit protein L9
rplC	b3320	-		1963	6090	4.14457e-12	1.63338	50S ribosomal subunit protein L3
yecF	b1915	+		69	214	1.00184e-131	1.63294	conserved protein, DUF2594 family
rpsU	b3065	+		324	997	9.14826e-46	1.6216	30S ribosomal subunit protein S21
pyrH	b0171	+		208	637	3.3724e-30	1.61471	uridylate kinase
rpmA	b3185	-		587	1794	3.3724e-30	1.61175	50S ribosomal subunit protein L27
ydiY	b1722	-		18	55	1.65481e-118	1.61143	putative outer membrane protein, acid-inducible
potC	b1124	-		61	186	1.24675e-60	1.60842	polyamine transporter subunit
yjcD	b4064	+		43	131	2.69383e-54	1.60716	putative permease
infA	b0884	-		935	2837	2.39313e-25	1.60133	translation initiation factor IF-1
cysA	b2422	-		97	293	8.92025e-37	1.59484	sulfate/thiosulfate transporter subunit
pheS	b1714	-		123	367	2.13385e-32	1.57712	phenylalanine tRNA synthetase, alpha subunit
rpsJ	b3321	-		1237	3687	3.45574e-14	1.5756	30S ribosomal subunit protein S10
ybjG	b0841	-		19	56	2.35106e-102	1.55943	undecaprenyl pyrophosphate phosphatase
rpmH	b3703	+		487	1434	1.48798e-41	1.55805	50S ribosomal subunit protein L34
yceA	b1055	+		126	367	1.28753e-28	1.54236	putative rhodanese-related sulfurtransferase
rplQ	b3294	-		354	1029	2.77193e-28	1.53942	50S ribosomal subunit protein L17
rpsD	b3296	-		5882	17054	3.69967e-25	1.53573	30S ribosomal subunit protein S4
guaA	b2507	-		275	795	7.24754e-14	1.53152	GMP synthetase (glutamine aminotransferase)
rpsR	b4202	+		648	1868	1.79494e-26	1.52743	30S ribosomal subunit protein S18
rplO	b3301	-		2219	6385	3.34177e-20	1.52478	50S ribosomal subunit protein L15
rplU	b3186	-		1565	4493	3.89299e-15	1.52152	50S ribosomal subunit protein L21
rpsP	b2609	-		2357	6739	2.08093e-19	1.51558	30S ribosomal subunit protein S16
guaB	b2508	-		345	986	1.36731e-15	1.51499	IMP dehydrogenase
rpoA	b3295	-		2728	7783	8.31916e-18	1.51248	RNA polymerase, alpha subunit
yqgB	b2939	-		99	282	8.08227e-100	1.51019	hypothetical protein
rsxG	b1631	+		32	91	3.47255e-98	1.50779	electron transport complex protein required for the reduction of SoxR
rpsF	b4200	+		853	2420	6.36064e-12	1.50439	30S ribosomal subunit protein S6
ygiQ	b4469	-		30	85	1.97953e-35	1.5025	Radical SAM superfamily protein
apt	b0469	+		59	167	1.5271e-63	1.50106	adenine phosphoribosyltransferase
rimM	b2608	-		1189	3350	2.09111e-18	1.49441	16S rRNA processing protein
purH	b4006	-		111	309	6.84738e-23	1.47705	fused IMP cyclohydrolase/phosphoribosylaminoimidazolecarboxamide formyltransferase
secG	b3175	-		545	1517	4.26761e-22	1.47689	preprotein translocase membrane subunit
trmD	b2607	-		2511	6972	4.26631e-11	1.47331	tRNA m(1)G37 methyltransferase, SAM-dependent
yfhL	b2562	+		44	122	6.83236e-83	1.47131	putative 4Fe-4S cluster-containing protein
rsxC	b1629	+		35	97	2.86743e-34	1.47063	electron transport complex protein required for the reduction of SoxR; predicted membrane-associated NADH oxidoreductase
rpsE	b3303	-		1818	5036	1.59895e-18	1.46993	30S ribosomal subunit protein S5
atpA	b3734	-		937	2584	1.70624e-09	1.46349	F1 sector of membrane-bound ATP synthase, alpha subunit
rplR	b3304	-		1653	4493	4.36885e-17	1.44259	50S ribosomal subunit protein L18
purB	b1131	-		131	356	6.82329e-21	1.44231	adenylosuccinate lyase
cysM	b2421	-		186	504	2.26589e-22	1.43812	cysteine synthase B (O-acetylserine sulfhydrolase B)
purD	b4005	-		144	390	3.08422e-20	1.43741	phosphoribosylglycinamide synthetase phosphoribosylamine-glycine ligase
rpsH	b3306	-		2789	7549	3.31873e-10	1.43654	30S ribosomal subunit protein S8
pspD	b1307	+		23	62	9.34641e-43	1.43063	peripheral inner membrane phage-shock protein
tsf	b0170	+		876	2360	2.63053e-15	1.42978	protein chain elongation factor EF-Ts
ycaO	b0905	-		35	94	1.40181e-33	1.42531	ribosomal protein S12 methylthiotransferase accessory factor
atpC	b3731	-		1661	4445	1.60588e-15	1.42013	F1 sector of membrane-bound ATP synthase, epsilon subunit
rpmF	b1089	+		382	1020	5.21683e-33	1.41692	50S ribosomal subunit protein L32
rpsK	b3297	-		2927	7783	8.3652e-09	1.4109	30S ribosomal subunit protein S11
rpsG	b3341	-		2491	6611	2.39016e-08	1.40814	30S ribosomal subunit protein S7
rpsA	b0911	+		1603	4254	6.24782e-15	1.40805	30S ribosomal subunit protein S1
yraQ	b3151	-		69	183	1.77595e-30	1.40718	putative permease
rplS	b2606	-		1083	2871	1.5838e-10	1.40652	50S ribosomal subunit protein L19
rpsL	b3342	-		853	2261	7.71954e-10	1.40634	30S ribosomal subunit protein S12
atpH	b3735	-		899	2382	2.65554e-12	1.40578	F1 sector of membrane-bound ATP synthase, delta subunit
yegQ	b2081	+		44	116	2.44917e-36	1.39855	putative peptidase
speC	b2965	-		28	73	9.91853e-33	1.38247	ornithine decarboxylase, constitutive
rplX	b3309	-		3852	10040	8.2629e-08	1.38208	50S ribosomal subunit protein L24
mnmG	b3741	-		83	216	6.94197e-21	1.37985	5-methylaminomethyl-2-thiouridine modification at tRNA U34
gnd	b2029	-		371	965	6.55095e-13	1.37911	6-phosphogluconate dehydrogenase, decarboxylating
eptC	b3955	-		45	117	1.28753e-28	1.37851	putative LPS core phosphoethanolamine transferase
rplF	b3305	-		2505	6492	7.46268e-08	1.37385	50S ribosomal subunit protein L6
atpD	b3732	-		628	1620	2.9592e-14	1.36716	F1 sector of membrane-bound ATP synthase, beta subunit
tufB	b3980	+		2187	5599	2.75305e-13	1.35622	protein chain elongation factor EF-Tu (duplicate of tufA)
mrdA	b0635	-		34	87	1.73114e-29	1.35548	transpeptidase involved in peptidoglycan synthesis (penicillin-binding protein 2)
tff	b4414	+		1459	3729	9.31914e-17	1.35381	-
rplN	b3310	-		2248	5735	1.28549e-13	1.35115	50S ribosomal subunit protein L14
gtrS	b2352	+		40	102	5.6225e-35	1.3505	serotype-specific glucosyl transferase, CPS-53 (KpLE1) prophage
fusA	b3340	-		2223	5653	2.91313e-18	1.34651	protein chain elongation factor EF-G, GTP-binding
yceD	b1088	+		908	2307	5.0999e-11	1.34525	conserved protein, DUF177 family
yeiP	b2171	+		118	299	5.54546e-28	1.34136	elongation factor P-like protein
rplY	b2185	+		1353	3411	2.80913e-09	1.33403	50S ribosomal subunit protein L25
rluB	b1269	+		47	118	4.41301e-39	1.32805	23S rRNA pseudouridine(2605) synthase
atpG	b3733	-		621	1556	2.63171e-12	1.32518	F1 sector of membrane-bound ATP synthase, gamma subunit
rpsB	b0169	+		1673	4168	7.60904e-07	1.31692	30S ribosomal subunit protein S2
atpF	b3736	-		1694	4218	9.44802e-13	1.31613	F0 sector of membrane-bound ATP synthase, subunit b
queD	b2765	+		21	52	4.65311e-50	1.30812	6-pyruvoyl tetrahydrobiopterin synthase (PTPS)
rpsN	b3307	-		2468	6101	1.85927e-12	1.3057	30S ribosomal subunit protein S14
rplE	b3308	-		2957	7267	2.21037e-07	1.29723	50S ribosomal subunit protein L5
rpsM	b3298	-		3878	9407	9.97352e-07	1.27842	30S ribosomal subunit protein S13
adk	b0474	+		584	1409	4.71411e-08	1.27063	adenylate kinase
glpT	b2240	-		84	202	1.68624e-18	1.26589	sn-glycerol-3-phosphate transporter
rpmD	b3302	-		3274	7850	1.34244e-12	1.26164	50S ribosomal subunit protein L30
rsmG	b3740	-		41	98	6.31783e-49	1.25716	16S rRNA m(7)G527 methyltransferase, SAM-dependent; glucose-inhibited cell-division protein
secY	b3300	-		2277	5429	4.72611e-13	1.25355	preprotein translocase membrane subunit
atpE	b3737	-		1846	4381	9.6429e-09	1.24686	F0 sector of membrane-bound ATP synthase, subunit c
cysH	b2762	-		129	306	9.92507e-22	1.24616	3'-phosphoadenosine 5'-phosphosulfate reductase
hda	b2496	-		146	346	3.10697e-20	1.2448	ATPase regulatory factor involved in DnaA inactivation
ychF	b1203	-		74	175	1.07114e-22	1.24176	catalase inhibitor protein; ATPase, K+-dependent, ribosome-associated
thiB	b0068	-		99	234	8.81162e-21	1.24101	thiamin transporter subunit
metF	b3941	+	IS48	128	301	8.80668e-18	1.23362	5,10-methylenetetrahydrofolate reductase
rimO	b0835	-		44	103	2.24933e-27	1.22707	ribosomal protein S12 methylthiotransferase; radical SAM superfamily
tufA	b3339	-		2923	6741	6.79912e-14	1.20551	protein chain elongation factor EF-Tu (duplicate of tufB)
rlmH	b0636	-		36	83	2.95334e-63	1.20511	23S rRNA m(3)Psi1915 pseudouridine methyltransferase, SAM-dependent
cysJ	b2764	-		116	267	6.42527e-13	1.20271	sulfite reductase, alpha subunit, flavoprotein
lpd	b0116	+		907	2077	2.15523e-05	1.19533	lipoamide dehydrogenase, E3 component is part of three enzyme complexes
purT	b1849	+		102	233	3.31859e-16	1.19176	phosphoribosylglycinamide formyltransferase 2
fadL	b2344	+		44	100	5.68171e-25	1.18442	long-chain fatty acid outer membrane transporter
rsfS	b0637	-		88	200	2.28519e-38	1.18442	ribosomal silencing factor
purF	b2312	-		166	377	1.31347e-10	1.18338	amidophosphoribosyltransferase
rpmJ	b3299	-	IA26	1524	3461	4.74449e-14	1.18333	50S ribosomal subunit protein L36
yagU	b0287	+		113	255	7.51127e-20	1.17417	inner membrane protein, DUF1440 family
cysK	b2414	+	IA18	1615	3634	7.40582e-06	1.17002	cysteine synthase A, O-acetylserine sulfhydrolase A subunit
ydcP	b1435	+		33	74	1.42079e-19	1.16506	putative peptidase
srmB	b2576	+		44	98	4.96648e-24	1.15528	ATP-dependent RNA helicase
yhhQ	b3471	+		27	60	2.85716e-54	1.152	inner membrane protein, DUF165 family
tktA	b2935	-		968	2130	3.42155e-06	1.13777	transketolase 1, thiamin-binding
aceE	b0114	+		711	1563	4.33129e-06	1.1364	pyruvate dehydrogenase, decarboxylase component E1, thiamin-binding
typA	b3871	+		268	588	6.21407e-08	1.13358	GTP-binding protein
rlmN	b2517	-		43	94	7.56799e-26	1.12832	dual specificity 23S rRNA m(2)A2503, tRNA m(2)A37 methyltransferase, SAM-dependent
thiI	b0423	+		44	96	9.17202e-21	1.12553	tRNA s(4)U8 sulfurtransferase
wbbK	b2032	-	IS26	87	189	1.56079e-16	1.1193	lipopolysaccharide biosynthesis protein
cvpA	b2313	-		383	832	7.18596e-12	1.11924	membrane protein required for colicin V production
cysI	b2763	-		123	267	2.02479e-11	1.11818	sulfite reductase, beta subunit, NAD(P)-binding, heme-binding
nusG	b3982	+		321	695	1.1537e-12	1.11444	transcription termination factor
ompT	b0565	-		1604	3463	3.70709e-05	1.11035	DLP12 prophage; outer membrane protease VII (outer membrane protein 3b)
tsaB	b1807	-		42	90	5.57653e-29	1.09954	tRNA(ANN) t(6)A37 threonylcarbamoyladenosine modification protein; binding partner and protease for TsaD
nuoM	b2277	-		70	150	7.61477e-15	1.09954	NADH:ubiquinone oxidoreductase, membrane subunit M
tig	b0436	+		622	1332	7.86878e-09	1.09861	peptidyl-prolyl cis/trans isomerase (trigger factor)
purU	b1232	-		101	216	8.36872e-18	1.09668	formyltetrahydrofolate hydrolase
cyoD	b0429	-		456	972	2.20297e-12	1.09192	cytochrome o ubiquinol oxidase subunit IV
speA	b2938	-		137	292	1.28884e-07	1.09179	biosynthetic arginine decarboxylase, PLP-binding
aceF	b0115	+		548	1164	2.29205e-05	1.08684	pyruvate dehydrogenase, dihydrolipoyltransacetylase component E2
yeeE	b2013	-		291	616	5.08398e-06	1.08191	inner membrane protein, UPF0394 family
yhbE	b3184	-	IS40	69	146	6.35442e-17	1.0813	putative inner membrane permease
prs	b1207	-		294	621	3.62074e-07	1.07878	phosphoribosylpyrophosphate synthase
proS	b0194	-		128	270	2.3283e-10	1.07682	prolyl-tRNA synthetase
artI	b0863	-		234	493	5.50651e-12	1.07508	arginine transporter subunit
purK	b0522	-	IS04	106	223	1.96815e-13	1.07298	N5-carboxyaminoimidazole ribonucleotide synthase
tsx	b0411	-		115	240	3.27285e-14	1.0614	nucleoside channel, receptor of phage T6 and colicin K
accB	b3255	+		426	887	2.3283e-10	1.05808	acetyl CoA carboxylase, BCCP subunit
rlmI	b0967	-		49	102	8.84113e-20	1.05772	23S rRNA m(5)C1962 methyltransferase, SAM-dependent
metG	b2114	+		87	181	2.17491e-11	1.0569	methionyl-tRNA synthetase
pdhR	b0113	+		154	320	1.23671e-12	1.05514	DNA-binding transcriptional dual regulator
cysD	b2752	-		240	497	4.12682e-10	1.05021	sulfate adenylyltransferase, subunit 2
artP	b0864	-		175	362	8.76635e-12	1.04863	arginine transporter subunit
cyoA	b0432	-		912	1878	3.4014e-08	1.04209	cytochrome o ubiquinol oxidase subunit II
accC	b3256	+		176	361	6.9579e-09	1.03642	acetyl-CoA carboxylase, biotin carboxylase subunit
yccF	b0961	-		41	84	2.87725e-43	1.03477	inner membrane protein, DUF307 family
miaB	b0661	-		46	94	1.0083e-15	1.03103	tRNA-i(6)A37 methylthiotransferase
ugd	b2028	-		24	49	4.8625e-28	1.02975	UDP-glucose 6-dehydrogenase
rsxB	b1628	+		49	100	3.00414e-28	1.02915	electron transport complex protein, iron-sulfur protein, required for the reduction of SoxR
fliY	b1920	-		537	1094	2.26352e-05	1.02662	cystine transporter subunit
nusB	b0416	+		189	385	4.90194e-15	1.02647	transcription antitermination protein
icd	b1136	+		1750	3564	8.76865e-06	1.02614	e14 prophage; isocitrate dehydrogenase, specific for NADP+
rnb	b1286	-		111	226	8.19683e-10	1.02576	ribonuclease II
purE	b0523	-		60	122	7.41509e-26	1.02385	N5-carboxyaminoimidazole ribonucleotide mutase
fimA	b4314	+		375	761	9.82558e-10	1.02101	major type 1 subunit fimbrin (pilin)
cyoB	b0431	-		373	756	1.50568e-07	1.01921	cytochrome o ubiquinol oxidase subunit I
artM	b0861	-		77	156	8.5685e-20	1.01862	arginine transporter subunit
recF	b3700	-		39	79	8.71306e-21	1.01838	gap repair protein
queA	b0405	+		40	81	3.41306e-21	1.01792	S-adenosylmethionine:tRNA ribosyltransferase-isomerase
purN	b2500	+		210	425	8.27278e-11	1.01707	phosphoribosylglycinamide formyltransferase 1
gsk	b0477	+		44	89	9.70835e-20	1.0163	inosine/guanosine kinase
metQ	b0197	-	IA02	883	1786	1.39036e-07	1.01625	DL-methionine transporter subunit
rsxA	b1627	+		60	121	3.15365e-22	1.01197	electron transport complex protein required for the reduction of SoxR
secE	b3981	+		736	1481	3.6732e-06	1.00879	preprotein translocase membrane subunit
potI	b0857	+		32	64	3.98256e-26	1	putrescine transporter subunit: membrane component of ABC superfamily
emrA	b2685	+		25	50	4.76913e-26	1	multidrug efflux system
dacA	b0632	-		85	170	1.34067e-12	1	D-alanyl-D-alanine carboxypeptidase (penicillin-binding protein 5)
yciW	b1287	-		80	160	6.6661e-14	1	putative oxidoreductase
cspF	b1558	+		52	104	8.29205e-33	1	Qin prophage; cold shock protein
lysS	b2890	-		230	459	6.2535e-05	0.99686	lysine tRNA synthetase, constitutive
wbbI	b2034	-		103	205	9.76949e-13	0.99298	d-Galf:alpha-d-Glc beta-1,6-galactofuranosyltransferase
prfC	b4375	+		105	208	2.56048e-10	0.986194	peptide chain release factor RF-3
udk	b2066	-		48	95	2.08896e-22	0.984893	uridine/cytidine kinase
metK	b2942	+		321	633	8.29853e-05	0.979632	S-adenosylmethionine synthetase
rydC	b4597	-		32	63	1.20407e-19	0.97728	-
nuoN	b2276	-		60	118	5.5146e-14	0.975752	NADH:ubiquinone oxidoreductase, membrane subunit N
cspG	b0990	+		266	523	5.19185e-18	0.975385	cold shock protein homolog, cold-inducible
yeeD	b2012	-		389	764	6.95201e-14	0.973802	hypothetical protein
atpB	b3738	-		942	1848	5.6776e-07	0.972166	F0 sector of membrane-bound ATP synthase, subunit a
pal	b0741	+		930	1822	1.12494e-05	0.97022	peptidoglycan-associated outer membrane lipoprotein
artQ	b0862	-		68	133	2.25924e-18	0.96782	arginine transporter subunit
marR	b1530	+		40	78	3.1739e-36	0.963474	DNA-binding transcriptional repressor of multiple antibiotic resistance
marA	b1531	+		40	78	1.11456e-38	0.963474	DNA-binding transcriptional dual activator of multiple antibiotic resistance
yejK	b2186	-		79	154	2.36178e-13	0.963006	spermidine nucleoid-associated protein
potH	b0856	+		39	76	4.69014e-20	0.962525	putrescine transporter subunit: membrane component of ABC superfamily
hflD	b1132	-		117	228	5.99217e-13	0.962525	putative lysogenization regulator
yajG	b0434	-	IA04	111	216	9.10593e-15	0.960472	putative lipoprotein
purP	b3714	-		126	245	5.86007e-10	0.959358	adenine permease, high affinity; adenine:H+ symporter
yrbL	b3207	+		762	394	0.00270468	-0.951595	hypothetical protein
trpE	b1264	-		151	78	0.000141537	-0.953003	component I of anthranilate synthase
yidQ	b3688	+		150	77	5.50781e-12	-0.962032	conserved outer membrane protein
ybaQ	b0483	+		260	133	5.48255e-09	-0.967085	putative DNA-binding transcriptional regulator
dsrB	b1952	-		569	290	8.70243e-11	-0.972376	hypothetical protein
ybjP	b0865	-		122	62	9.2996e-11	-0.976541	lipoprotein
pgpC	b2560	-		61	31	4.08485e-13	-0.976541	hypothetical protein
nrdH	b2673	+		69	35	4.94428e-10	-0.979241	hydrogen donor for NrdEF electron transport system; glutaredoxin-like protein
rssA	b1234	+		141	71	7.27904e-13	-0.989804	putative phospholipase, patatin-like family
hcaR	b2537	-		112	56	1.8013e-10	-1	DNA-binding transcriptional activator of 3-phenylpropionic acid catabolism
rpoH	b3461	-	OS36	152	76	3.541e-13	-1	RNA polymerase, sigma 32 (sigma H) factor
bcsE	b3536	+		114	57	8.43837e-06	-1	cellulose production protein
osmB	b1283	-		558	279	8.09238e-13	-1	lipoprotein
yddM	b1477	-		72	36	1.29665e-11	-1	putative DNA-binding transcriptional regulator
ydhF	b1647	-		62	31	9.3691e-12	-1	putative oxidoreductase
gcd	b0124	-		93	46	2.01357e-05	-1.0156	glucose dehydrogenase
trpL	b1265	-		260	128	7.01848e-11	-1.02237	trp operon leader peptide
ycbB	b0925	+		61	30	2.01551e-12	-1.02385	murein L,D-transpeptidase
focA	b0904	-		199	97	4.47624e-07	-1.03671	formate channel
yhbW	b3160	+		64	31	1.49947e-12	-1.0458	putative enzyme
bcsF	b3537	+		64	31	6.34711e-12	-1.0458	hypothetical protein
ypfM	b4606	-		128	62	2.97001e-09	-1.0458	hypothetical protein
erfK	b1990	-	IA16	79	38	2.91715e-12	-1.05585	L,D-transpeptidase linking Lpp to murein
smg	b3284	-		1056	507	0.000566785	-1.05855	hypothetical protein
gatD	b2091	-		2289	1085	0.0030082	-1.07702	galactitol-1-phosphate dehydrogenase, Zn-dependent and NAD(P)-binding
yihX	b3885	+		133	63	6.33226e-12	-1.078	alpha-D-Glucose-1-P phosphatase, anomer-specific
yphA	b2543	+		72	34	3.00161e-15	-1.08246	putative inner membrane protein
rseA	b2572	-		551	260	5.22591e-07	-1.08354	anti-sigma factor
tusB	b3343	-		138	65	2.40901e-16	-1.08616	protein required for 2-thiolation step of mnm(5)-s(2)U34-tRNA synthesis
psiF	b0384	+		175	82	1.65909e-16	-1.09366	conserved protein, PsiF family, pho regulon
gudD	b2787	-		137	64	1.47143e-07	-1.09803	(D)-glucarate dehydratase 1
hspQ	b0966	-		99	46	2.06713e-17	-1.10579	heat shock protein involved in degradation of mutant DnaA; hemimethylated oriC DNA-binding protein
yqaE	b2666	-		145	67	2.50665e-16	-1.11382	cyaR sRNA-regulated protein
sbmC	b2009	-		111	51	5.57629e-18	-1.12199	DNA gyrase inhibitor
ydcL	b1431	+		250	114	2.3283e-10	-1.13289	lipoprotein
araH	b4460	-		551	251	0.000141469	-1.13436	fused L-arabinose transporter subunits of ABC superfamily: membrane components
yehE	b2112	-		66	30	3.33881e-16	-1.1375	hypothetical protein
phr	b0708	+		73	33	2.36465e-13	-1.14543	deoxyribodipyrimidine photolyase, FAD-binding
prlC	b3498	-		82	37	3.86615e-10	-1.1481	oligopeptidase A
htpG	b0473	+		140	63	2.20573e-07	-1.152	protein refolding molecular co-chaperone Hsp90, Hsp70-dependent; heat-shock protein; ATPase
yoaC	b1810	+		274	123	1.02278e-14	-1.15552	conserved protein, DUF1889 family
iscR	b2531	-		228	102	1.66882e-15	-1.16046	DNA-binding transcriptional repressor
bssS	b1060	-		199	89	3.98486e-21	-1.16089	biofilm regulator
yjbQ	b4056	+		534	237	4.49107e-08	-1.17195	thiamin phosphate synthase
rpoE	b2573	-		1088	482	0.000136897	-1.17457	RNA polymerase, sigma 24 (sigma E) factor
yibT	b4554	-		201	89	2.60588e-20	-1.17532	hypothetical protein
mntH	b2392	-		95	42	1.0955e-16	-1.17754	manganese/divalent cation transporter
sfsA	b0146	-		161	71	2.70114e-16	-1.18117	putative DNA-binding transcriptional regulator
ybhQ	b0791	+		91	40	2.32716e-20	-1.18587	inner membrane protein
yjbJ	b4045	+		598	261	5.82353e-18	-1.1961	stress-induced protein, UPF0337 family
cueR	b0487	+		253	110	5.34183e-16	-1.20163	DNA-binding transcriptional activator of copper-responsive regulon genes
yjbR	b4057	+		281	122	6.43121e-16	-1.20369	hypothetical protein
araG	b1900	-		493	214	0.00616069	-1.20398	fused L-arabinose transporter subunits of ABC superfamily: ATP-binding components
yafD	b0209	+		169	73	4.39668e-19	-1.21105	hypothetical protein
csgG	b1037	-		63	27	2.80844e-23	-1.22239	curli production assembly/transport outer membrane lipoprotein
ymdB	b1045	+		77	33	1.22705e-21	-1.22239	O-acetyl-ADP-ribose deacetylase; RNase III inhibitor during cold shock; putative cardiolipin synthase C regulatory subunit
ygeA	b2840	-		596	255	1.00165e-08	-1.22482	conserved protein, Asp/Glu_racemase family
ydbJ	b4529	+		343	146	1.00967e-16	-1.23224	putative lipoprotein, DUF333 family
nhaR	b0020	+		73	31	1.12713e-20	-1.23563	DNA-binding transcriptional activator
ryeB	b4433	-		73	31	6.38338e-14	-1.23563	-
dacC	b0839	+		139	59	2.75019e-15	-1.2363	D-alanyl-D-alanine carboxypeptidase (penicillin-binding protein 6a)
garL	b3126	-		460	195	5.25774e-10	-1.23816	alpha-dehydro-beta-deoxy-D-glucarate aldolase
yfdY	b2377	-		81	34	3.55938e-21	-1.25239	putative inner membrane protein
yjjU	b4377	+		79	33	9.40292e-18	-1.25939	putative phospholipase, patatin-like family
ygaM	b2672	+		754	313	8.28855e-10	-1.2684	ribosome-binding protein, probably membrane-anchored, function unknown
cysQ	b4214	+		82	34	9.87358e-24	-1.27009	PAPS (adenosine 3'-phosphate 5'-phosphosulfate) 3'(2'),5'-bisphosphate nucleotidase
ygdR	b2833	+		302	123	1.08543e-25	-1.29589	putative lipoprotein
cfa	b1661	+		932	378	0.00177941	-1.30194	cyclopropane fatty acyl phospholipid synthase (unsaturated-phospholipid methyltransferase)
yohD	b2136	+		80	32	1.7874e-28	-1.32193	inner membrane protein, DedA family
yccX	b0968	+		138	54	6.74041e-29	-1.35364	weak acylphosphatase
sufE	b1679	-		64	25	8.11247e-30	-1.35614	sulfur acceptor protein
idi	b2889	+		82	32	7.52068e-29	-1.35755	isopentenyl diphosphate isomerase
yjdJ	b4127	+		185	72	4.84665e-32	-1.36146	putative acyltransferase with acyl-CoA N-acyltransferase domain
treA	b1197	-		93	36	1.09308e-26	-1.36923	periplasmic trehalase
slp	b3506	+		442	171	1.18883e-12	-1.37005	outer membrane lipoprotein
rssB	b1235	+		96	37	2.69982e-23	-1.37551	response regulator binding RpoS to initiate proteolysis by ClpXP; required for the PcnB-degradosome interaction during stationary phase
chaB	b1217	+		208	79	2.66768e-33	-1.39666	cation transport regulator
ybgS	b0753	-		456	173	7.96484e-29	-1.39826	hypothetical protein
ydgD	b1598	+		74	28	1.995e-32	-1.4021	putative peptidase
qorA	b4051	-		162	61	4.62896e-29	-1.40911	quinone oxidoreductase, NADPH-dependent
yniA	b1725	+		112	42	1.9893e-24	-1.41504	putative phosphotransferase/kinase
nhaA	b0019	+		198	74	4.65207e-15	-1.4199	sodium-proton antiporter
nnr	b4167	+		78	29	1.09751e-25	-1.42742	bifunctional NAD(P)H-hydrate repair enzyme; C-terminal domain ADP-dependent (S)-NAD(P)H-hydrate dehydratase and N-terminal domain NAD(P)H-hydrate epimerase
yciG	b1259	-		354	131	2.77316e-37	-1.43418	hypothetical protein
yhjR	b3535	-		82	30	6.2861e-30	-1.45066	hypothetical protein
sibB	b4437	+		72	26	1.38218e-23	-1.46949	-
ydeI	b1536	-		61	22	6.5224e-39	-1.47131	hypothetical protein
cspI	b1552	-		150	54	4.7057e-38	-1.47393	Qin prophage; cold shock protein
glgS	b3049	-		963	344	1.25236e-29	-1.48513	putative glycogen synthesis protein
proV	b2677	+		140	50	5.21683e-33	-1.48543	glycine betaine transporter subunit
ybaY	b0453	+		87	31	3.27381e-40	-1.48875	outer membrane lipoprotein
yegS	b2086	+		121	43	8.64636e-28	-1.4926	phosphatidylglycerol kinase, metal-dependent
ibpA	b3687	-		71	25	5.15426e-38	-1.50589	heat shock chaperone
yebW	b1837	+		222	78	9.75948e-42	-1.50901	hypothetical protein
dnaJ	b0015	+		175	61	7.40434e-32	-1.52047	chaperone Hsp40, co-chaperone with DnaK
tam	b1519	+		84	29	2.47705e-43	-1.53434	trans-aconitate methyltransferase
talA	b2464	+		324	110	1.5047e-17	-1.55849	transaldolase A
yfdC	b2347	+		65	22	1.19431e-48	-1.56294	putative inner membrane protein
sodC	b1646	-		136	46	1.71678e-47	-1.5639	superoxide dismutase, Cu, Zn, periplasmic
yjdI	b4126	+		210	71	2.26741e-45	-1.5645	hypothetical protein
dosC	b1490	-		92	31	3.70055e-33	-1.56937	diguanylate cyclase, cold- and stationary phase-induced oxygen-dependent biofilm regulator
yohP	b4679	+		223	75	8.45734e-43	-1.57208	hypothetical protein
yncL	b4598	-		1452	488	2.75887e-34	-1.57309	hypothetical protein
garK	b3124	-		320	107	1.64031e-17	-1.58046	glycerate kinase I
aldB	b3588	-		199	66	3.05375e-19	-1.59223	aldehyde dehydrogenase B
ldcC	b0186	+		67	22	1.52226e-35	-1.60666	lysine decarboxylase 2, constitutive
dps	b0812	-		2711	883	7.60904e-07	-1.61834	Fe-binding and storage protein; stress-inducible DNA-binding protetin
yeaG	b1783	+	OS18	367	117	3.96971e-12	-1.64927	protein kinase, function unknown; autokinase
ybeL	b0643	+		439	139	4.6407e-45	-1.65914	conserved protein, DUF1451 family
osmF	b2131	-		67	21	8.69456e-56	-1.67377	putative transporter subunit: periplasmic-binding component of ABC superfamily
yghA	b3003	+		106	33	3.10721e-50	-1.68353	putative oxidoreductase
otsA	b1896	-		188	58	2.71903e-26	-1.69661	trehalose-6-phosphate synthase
ycaP	b0906	+		75	23	2.31779e-58	-1.70526	putative inner membrane protein, UPF0702 family
gadY	b4452	+		562	172	1.43906e-60	-1.70816	-
patA	b3073	+	OS33	844	258	3.16599e-08	-1.70987	putrescine:2-oxoglutaric acid aminotransferase, PLP-dependent
ynhG	b1678	-		108	33	2.34397e-48	-1.71049	murein L,D-transpeptidase
curA	b1449	+		82	25	1.09317e-59	-1.7137	curcumin/dihydrocurcumin reductase, NADPH-dependent
yhjY	b3548	-		82	25	7.22951e-57	-1.7137	hypothetical protein
aroM	b0390	+		279	85	1.2752e-49	-1.71473	conserved protein, AroM family
yodC	b1957	-		208	63	2.18112e-63	-1.72316	hypothetical protein
dnaK	b0014	+		696	209	5.76056e-08	-1.73558	chaperone Hsp70, co-chaperone with DnaJ
yqfA	b2899	-		147	44	6.41978e-58	-1.74024	inner membrane protein, hemolysin III family HylIII
clpB	b2592	-	IA20	203	60	2.6529e-24	-1.75845	protein disaggregation chaperone
ybdR	b0608	+		65	19	1.37806e-67	-1.77444	putative oxidoreductase, Zn-dependent and NAD(P)-binding
xylA	b3565	-		79	23	1.30199e-54	-1.78022	D-xylose isomerase
yiaG	b3555	+		818	238	1.90683e-50	-1.78114	putative transcriptional regulator, HTH_CROC1 family
gudP	b2789	-		66	19	3.12167e-67	-1.79647	putative D-glucarate transporter
csgE	b1039	-		84	24	8.0559e-77	-1.80735	curlin secretion specificity factor
cdaR	b0162	+		77	22	1.98683e-64	-1.80735	DNA-binding transcriptional regulator for gar and gud operons; carbohydrate diacid regulator
katE	b1732	+	OA03	303	85	7.54503e-22	-1.83378	catalase HPII, heme d-containing
yedP	b1955	+		123	34	1.58828e-72	-1.85505	putative mannosyl-3-phosphoglycerate phosphatase
yqjG	b3102	+		69	19	2.1778e-77	-1.8606	putative S-transferase
bolA	b0435	+		749	206	7.35386e-68	-1.86232	stationary-phase morphogene, transcriptional repressor for mreB; also regulator for dacA, dacC, and ampC
ytfJ	b4216	-	OS42	88	24	1.06743e-80	-1.87447	putative transcriptional regulator
blc	b4149	-		107	29	1.65555e-84	-1.88349	outer membrane lipoprotein (lipocalin), cell division and growth function
bdm	b1481	-		67	18	4.40253e-62	-1.89616	biofilm-dependent modulation protein
csgD	b1040	-		75	20	1.72089e-84	-1.90689	DNA-binding transcriptional activator for csgBA
bfr	b3336	-		345	92	7.52371e-61	-1.90689	bacterioferritin, iron storage and detoxification protein
ybaA	b0456	+		114	30	1.08193e-93	-1.926	conserved protein, DUF1428 family
hdeA	b3510	-		5380	1414	1.9034e-12	-1.92782	stress response protein acid-resistance protein
cbpA	b1000	-		198	52	1.22457e-64	-1.92892	curved DNA-binding protein, DnaJ homologue that functions as a co-chaperone of DnaK
otsB	b1897	-		341	89	1.5655e-58	-1.93789	trehalose-6-phosphate phosphatase, biosynthetic
ybgA	b0707	+		73	19	5.4031e-93	-1.9419	conserved protein, DUF1722 family
yeaH	b1784	+		186	48	5.04623e-78	-1.9542	UPF0229 family protein
poxB	b0871	-		202	49	9.86374e-47	-2.0435	pyruvate dehydrogenase (pyruvate oxidase), thiamin-dependent, FAD-binding
gadC	b1492	-		779	182	4.03157e-28	-2.09768	glutamate:gamma-aminobutyric acid antiporter
uspB	b3494	-		86	20	8.16608e-128	-2.10434	universal stress (ethanol tolerance) protein B
yhhA	b3448	+		158	36	1.20375e-133	-2.13386	conserved protein, DUF2756 family
cbpM	b0999	-		110	25	2.26304e-131	-2.1375	modulator of CbpA co-chaperone
ydcK	b1428	-		62	14	2.97476e-140	-2.14684	putative enzyme
yjfF	b4231	+		71	16	8.76981e-120	-2.14975	putative sugar transporter subunit: membrane component of ABC superfamily
ytfQ	b4227	+		358	80	1.91707e-70	-2.16189	galactofuranose binding proteint: periplasmic-binding component of ABC superfamily
yhcO	b3239	-		229	51	2.88489e-143	-2.16678	putative barnase inhibitor
dctR	b3507	+		68	15	1.60821e-133	-2.18057	putative DNA-binding transcriptional regulator
fic	b3361	-		164	36	1.15335e-153	-2.18763	stationary-phase adenosine monophosphate-protein transferase domain protein
yhjG	b3524	-		87	19	3.8732e-95	-2.19502	Inner membrane protein, AsmA family
yebV	b1836	+		1562	340	5.59473e-70	-2.19979	hypothetical protein
bsmA	b4189	-		92	20	9.08979e-144	-2.20163	bioflm peroxide resistance protein
ymdF	b4518	+		613	133	1.76795e-153	-2.20446	hypothetical protein
ybdK	b0581	-		112	24	2.84492e-141	-2.22239	weak gamma-glutamyl:cysteine ligase
csiE	b2535	+		99	21	1.54134e-146	-2.23704	stationary phase inducible protein
gadW	b3515	-		186	39	2.47436e-146	-2.25376	transcriptional activator of gadA and gadBC; repressor of gadX
yhfG	b3362	-		101	21	8.52929e-112	-2.26589	putative Fic-binding protein
ybaT	b0486	+	IS02	116	24	2.445e-134	-2.27302	putative amino acid transporter
gadX	b3516	-		435	90	4.88184e-91	-2.27302	DNA-binding transcriptional dual regulator
ydcS	b1440	+		107	22	9.3759e-149	-2.28204	polyhydroxybutyrate (PHB) synthase, ABC transporter periplasmic binding protein homolog
mcbA	b0806	-		122	25	1.36455e-168	-2.28688	colanic acid mucoidy stimulation protein
chaC	b1218	+	OS12	197	40	1.10871e-154	-2.30012	cation transport regulator
yjdN	b4107	-		157	31	1.14566e-194	-2.34042	hypothetical protein
ytfR	b4485	+		76	15	2.067e-196	-2.34104	putative sugar transporter subunit: ATP-binding component of ABC superfamily
ytfK	b4217	+		516	100	4.75764e-207	-2.36737	conserved protein, DUF1107 family
ymgE	b1195	+		73	14	2.57044e-146	-2.38247	putative inner membrane protein
mlrA	b2127	+		160	30	3.60001e-222	-2.41504	DNA-binding transcriptional regulator
raiA	b2597	+		2070	388	9.42862e-72	-2.4155	cold shock protein associated with 30S ribosomal subunit
gadB	b1493	-		913	171	3.14138e-49	-2.41662	glutamate decarboxylase B, PLP-dependent
yncG	b1454	+		86	16	1.39032e-200	-2.42626	glutathione S-transferase homolog
yohF	b2137	-		65	12	1.78138e-243	-2.43741	putative oxidoreductase with NAD(P)-binding Rossmann-fold domain
garD	b3128	+		170	31	1.56492e-161	-2.45519	(D)-galactarate dehydrogenase
yodD	b1953	+		103	18	6.80433e-182	-2.51658	hypothetical protein
glsA	b0485	+		158	27	2.96105e-245	-2.54889	glutaminase 1
aidB	b4187	+		97	16	1.06897e-271	-2.59991	DNA alkylation damage repair protein; flavin-containing DNA binding protein, weak isovaleryl CoA dehydrogenase
gadA	b3517	-		737	121	8.77714e-101	-2.60666	glutamate decarboxylase A, PLP-dependent
gadE	b3512	+		234	37	0	-2.66091	DNA-binding transcriptional activator
hdeB	b3509	-		4697	741	1.18863e-75	-2.66419	acid-resistance protein
ycgB	b1188	-		426	67	4.1595e-116	-2.66862	hypothetical protein
hdeD	b3511	+		576	83	2.89693e-285	-2.79489	acid-resistance membrane protein
yohC	b2135	-		143	19	0	-2.91194	inner membrane protein, Yip1 family
yjfY	b4199	-		71	9	0	-2.97982	hypothetical protein
yhiD	b3508	-		214	25	0	-3.09761	putative Mg(2+) transport ATPase, inner membrane protein
garP	b3127	-		112	13	0	-3.10692	putative (D)-galactarate transporter
ryjA	b4459	-		3886	378	0	-3.36183	-
bssR	b0836	+		536	50	0	-3.42223	repressor of biofilm formation by indole transport regulation
arrS	b4704	-		149	11	0	-3.75974	-
a	Regulated gene
b	Genomic orientation of regulated gene
c	Unique ID for associated s54 ChIP-seq peak identified in this study; OA = Outside of a gene in the Antisense orientation, OS = Outside of a gene in the Sense orientation, IA = Inside a gene in the Antisense orientation, IS = Inside a gene in the Sense orientation
d	Normalized transcript abundance from induced MG1655DrpoN cells harboring pBAD24 (vector only control)
e	Normalized transcript abundance from induced MG1655DrpoN cells harboring pRpoN
f	q-values based on Benjamini–Hochberg correction [65] with a false discovery rate <1%
g	Log2 fold change for pRpoN/pBAD24
