# Supplementary material for: Genome-Scale Mapping of Escherichia coli σ54 Reveals Widespread, Conserved Intragenic Binding
Source: PLoS Genet. 2015 Oct 1;11(10):e1005552. doi: 10.1371/journal.pgen.1005552 (PMC4591121; doi:10.1371/journal.pgen.1005552)
Supplement: S5 Table — (XLSX) [file pgen.1005552.s011.xlsx]

## Sheet: Table S5
					Escherichiae	Citrobacter	Salmonella	Yokenella	Enterobacter	Klebsiella	Cedecea	Raoultella	Cronobacter	Pectobacterium	Dickeya	Brenneria	Serratia	Sodalis	Xenorhabdus	Photorhabdus	Yersinia	Proteus	Providentia	Vibrio	Pseudomonas
IDa	Peak Center	FATb	Genec	Strandd	NC_000913.3	NC_013716.1	NC_00445.3	JH417859.1	NC_014121.1	NC_017540.1	KE161030.1	CP004142.1	CP000783.1	NC_004547.2	NC_014500.1	NZ_CM001230.1	NC_020064.1	NC_007712.1	NC_013892.1	NC_012962.1	NC_004088.1	NC_010554.1	NC_017731.1	NC_012578.1	NC_002516.2
OS37	4056144	21	glnA	-	11.277	11.178	11.277	11.178	11.277	11.277	11.277	11.277	11.277	8.716	9.427	8.716	10.831	9.427	10.455	11.133	3.401	11.078	10.455	10.095	12.907
OS03	471768	18	glnK	+	10.502	10.071	11.361	10.09	11.047	10.649	11.471	10.649	10.188	9.566	11.035	10.111	10.822	11.119	10.404	10.369	10.391	10.917	12.855	4.933	4.13
OS15	1366050	21	pspA	+	10.355	8.654	10.355	11.128	9.816	9.662	11.341	9.777	9.002	9.944	11.212	10.375	10.799	8.8	9.594	9.534	9.965	10.355	2.795	7.421
OS22	2425886	12	argT	-	9.457	9.457	9.457	10.707	9.505	11.503	10.234	10.707	10.122	10.806	12.728	11.436	12.227	0.806	1.309	1.528	13.127	0.503	1.386	-1.412	-1.216
OS40	4260832	15	pspG	+	10.745	11.746	11.435	10.561	10.681	10.561		9.926	11.076	10.498	11.225	10.498	10.302				1.185			10.952
OS09	1014824	4	rmf	+	10.773	12.893	10.131	11.673	6.206	11.673	11.461	10.725	11.461	11.673	10.725	11.461	11.262	-3.563	3.102	-2.304	11.461	-2.963	-0.116	1.655	2.266
OS19	2060018	24	nac	-	11.669	11.669	-1.667	12.034	12.587	11.623	11.134	11.623	11.669	10.126	8.983	7.644	11.471	1.502	2.011	4.157	0.12	0.58	-1.348	-1.683	1.397
OS26	2836164	11	hydN	-	9.175	10.438	8.318	11.637	11.092	10.617	11.092	10.617	8.466	9.407	9.821	9.064	3.848	0.267		-0.251	3.779	10.773	5.847	-0.945	-3.273
OS06	847290	6	glnH	-	10.791	9.917	10.148	10.791	10.579	9.891	10.101	10.791	10.36	0.095	-1.023	1.791	9.566	0.063	2.719	1.793	2.363	3.133	1.881	1.459	-2.76
OS24	2689367	200	glmY	-	12.388	12.388	12.551	10.227	12.603	12.604	11.077	0.598	12.964	1.774	1.774	1.774	-0.504		1.795	4.792	-1.002	-1.203	-1.795
OS28	2848633	201	hypA	+	14.094	13.453	13.55	10.631	13.199	13.067	12.256	13.067	13.498	4.86	7.024	0.689						4.095
OS41	4297443	41	fdhF	-	10.976	10.976	11.555	10.765	10.128	10.765	12.168	10.765	12.578	-1.513	-2.778	-0.294	3.62			0.604	4.874	11.146		1.685	2.863
OS36	3598850	47	rpoH	-	12.987	12.209	13.139	10.584	11.459	10.96	1.219	11.833	8.715	0.416	6.169	4.63	0.091	2.023	2.391	6.426	6.285	3.6	2.944	-0.976	0.323
OS17	1830088	7	astC	-	11.294	11.008	12.282	10.445	10.17	10.445	10.749	9.9	9.9	1.11	3.616	-0.203	-1.157	1.891	2.365	-1.494	10.293	1.418	2.753	2.62	-3.763
OS25	2830446	11	norV	+	12.266	11.576	10.901	9.698	9.119	9.698	9.068	9.322		11.888	12.48
OS27	2848494	91	hycA	-	12.361	12.343	12.131		11.868	12.506	9.944	12.131	10.542									4.258
OS18	1864820	6	yeaG	+	10.573	10.573	10.573	8.637	0.048	9.456	9.456	9.456	8.265	9.244	9.244	9.244	6.327	10.232			-2.216			2.587	1.367
OS34	3416975	29	yhdW	+	12.521	10.954		8.569	9.978		10.228		9.649	11.348	12.714	5.839								0.453
OS14	1328870	3	topA	+	9.551	9.094	9.094	9.419	9.094	9.419	7.764	9.419	9.094	2.084	7.205	1.531	-1.994	1.245	4.992	1.145	0.578	-1.07	2.995	0.466	-0.079
OS23	2599175	16	hyfA	+	10.524	0.983	0.983	12.11	-0.578	-0.578	5.19	4.562	0.224	11.395	11.72	11.998	-4.125	0.267	0.141		3.779	12.619	-0.16	-0.945	-3.273
OS33	3217457	10	patA	+	8.711	8.663	6.854	5.896	8.28	9.18	9.611	8.28	7.255	9.291	9.141	7.923
OS42	4437375	34	ytfJ	-	9.299	-1.395	7.959	8.325	7.568	8.553	9.396	8.439	8.338	4.028			3.732	1.149	0.363	0.035	6.224	-0.748	3.55	2.286
OS11	1165190	4	ndh	+	9.468	3.202	9.468	9.468	7.482	9.468	9.468	4.544	9.468	2.108	-0.558	-0.604	0.447	3.374	-0.82	-1.065	-0.978	0.947	-0.693	0.821	-0.54
OS10	1073263	6	rutA	-	9.963				10.758	10.228		10.228	10.095						2.088	0.042
OS08	892944	2	potF	+	6.829	8.079	2.631	-1.089	7.973	7.973	6.694	7.648	7.382	0.175	4.206	4.627	3.824	-0.527	-1.449		0.394	-0.054	4.026	-0.409	-1.509
OS01	347850	17	prpB	+	9.469	11.232	11.339												14.306	11.528			11.652	3.257	2.288
OS07	882891	10	mdfA	+	10.538	9.771	2.435	1.352	0.502	6.293	1.034	5.907	2.016	7.012	3.438	0.959	-2.184	2.338	1.243	-0.38	7.015	-3.309	0.463	2.334	1.595
OS38	4199750	39	zraP	-	12.296	12.508	12.508			12.077
OS31	3014019	26	ygfK	+	10.064	10.533		10.964				10.533				10.952	-2.119
OS29	2998270	11	xdhA	+	10.928	10.229		10.928				7.494				-1.675									-1.866
OS05	815921	4	ybhK	-	10.111	1.46	5.508	-1.191	0.847	0.928	0.345	0.391	0.131	-0.497	7.105	-1.854	6.387	0.794	-0.047	-0.828	1.655	0.065	4.606	4.958
OS21	2321425	5	atoD	+	9.39	-2.444			-1.333	8.282		2.77		-1.851		7.86				11.177					2.935
OS20	2176637	1	yegT	+	9.132	1.965	1.965	7.313	5.986	4.095		6.309	1.811	0.042	4.547				-0.774			1.768	1.818
OS32	3029005	3	ygfT	-	4.529	3.463	1.713	6.316	-0.242	2.884	5.19	2.515	8.466	1.804	3.551	3.617	-4.501	0.267		1.722	2.652	10.773	-0.16	-0.945	-3.594
OS39	4199910	9	zraS	+	11.395	10.753	9.828			11.395															2.979
OS30	3004190	3	ygeW	+	9.837	9.461		9.837			0.07	10.548
OS02	455741	5	clpP	+	10.247	10.416	9.804	3.218	2.05	2.861	1.262	4.917	-1.413	-0.474	-0.316	-2.546	1.012	2.537	0.291	-0.757	2.876	2.059	-0.157	0.782	1.169
OS35	3556144	17	rtcB	-	11.161	7.403	3.011			9.911			5.689	1.536					0.226	-2.197		1.316	2.118		5.889
OS12	1271626	2	chaC	+	6.093	7.563		-1.807	9.722	0.376	6.205	0.093	-1.334	2.301	0.844	1.308	4.817	2.315							-2.355
OS04	688441	21	insH3	-	11.713				3.016										-1.679				2.608	0.388
OS13	1308544	22	kch	-	11.713
OS16	1561149	10	ddpX	-	10.511				2.508			-3.9				0.01
IS58	4627943	2	ettA	-	9.616	8.396	9.24	9.616	9.616	9.616	9.616	9.616	8.396	9.616	8.02	8.396	8.396	5.179	9.086	9.24	8.396	1.392	1.016	3.085	7.656
IS46	3966932	10	wecA	+	10.016	10.515	9.804	10.777	11.045	-7.807	11.944	-4.924	12.107	12.107	12.057	11.944	11.944	-12.692	12.634	11.944	11.944	12.634	12.634
IS41	3449718	1	rplD	-	8.485	8.485	8.485	8.485	8.485	8.485	6.918	8.485	8.485	6.918	8.485	0.613	6.918	8.485	6.918	6.918	8.485	6.918	6.918	6.918
OA07	3809831	1	yicR	+	7.219	7.219	7.219	7.219	7.219	7.219	7.219	7.219	7.219	7.219	7.219	7.219	7.219	8.439	5.97	5.97	7.219	5.97	7.219	2.531	0.591
IA26	3440661	1	rpmJ	+	10.636	10.636	10.636	0.918	10.636	10.636	4.301	10.636	4.301	4.301	10.636	10.636	4.301	10.205	10.205	10.636	4.301	4.301	-0.762		3.822
IA03	261344	12	proA	-	11.216	8.696	11.264	10.345	8.696	8.217	6.369	8.859	6.222	3.962	8.265	5.574	5.265	9.567	2.554	11.264	8.732	0.311	1.661	6.716	-13.743
IS47	4079719	3	fdoI	-	12.331	11.843	12.331	4.776	6.097	5.996	5.122	11.457	4.432	4.1	10.555	9.155	11.457			6.829	5.839	2.537	1.522		1.207
IA07	674001	1	leuS	+	8.124	8.124	8.124	8.124	8.124	8.124	8.124	8.124	1.789	8.124	8.124	8.124	8.124	0.872	2.66	2.66	8.124	2.66	2.66	5.624	1.392
IS24	1958599	3	argS	+	8.616	1.047	5.935	7.938	7.938	-1.189	7.71	5.153	7.938	8.019	4.696	5.153	3.823	5.153	0.821	6.689	6.338	7.938	6.633	7.562	4.788
IS27	2360527	2	yfaY	-	10.808	9.588	9.751	8.898	8.898	8.63	0.772	9.588	-0.614	8.209	7.519	0.612	8.855	7.952			7.89		-6.091
IS11	1037161	2	appC	+	9.873	8.331	5.17	9.867	7.679	5.443	2.59	8.309	7.679	-0.144	2.59	1.341	1.473	-2.144	9.999	9.999	3.664	8.438	9.999	8.478	-14.333
IS51	4445887	1	tamB	+	8.931	8.931	7.844	5.362	5.835	7	7.085	5.676	4.986	5.805	3.766	6.654	7.874	7.184	4.11	8.5	8.663	4.758	1.032	-4.795	-7.903
IA18	2531372	8	cysK	-	11.499	11.499	11.367	11.93	11.499	11.93	11.499	11.367	11.367				-0.868				-8.304			-7.873
IS50	4370368	2	groL	+	7.795	2.693	5.559	5.559	5.559	6.635	5.559	6.767	5.559	5.559	6.97	6.889	5.412	5.099	3.837	5.935	0.967	8.719	4.515	3.216	-11.123
IS55	4606188	5	holD	+	10.399	8.39	6.154	8.163	6.154	7.102	8.211	7.102	9.111	1.569	3.74	6.567	4.64	-0.132		-1.907	4.428			8.064
IS19	1535850	2	narY	-	10.363	6.971	5.884	6.971	5.891	5.891	8.24	7.134	6.971	6.759	6.971		6.971					4.541	6.652		5.891
IA11	1272586	2	ychN	+	10.68	3.125	5.705	4.455	3.125	-1.85	9.46	10.79	10.1				4.485				0.557	6.619	5.399
IS38	3206700	2	ttdT	+	11.358	6.886	-5.194	8.914	4.853	7.834	6.747	9.077		0.835	3.316		5.604	2.323			3.704	-7.833	0.234
IS10	939112	1	serS	+	9.624	7.835	6.136	5.331	6.226	1.169	5.44	0.678	6.639	7.255	-1.292	5.101	5.381	0.77	5.557	8.524	9.745	0.579	0.193	5.283	-7.988
IS40	3330429	6	yhbE	-	9.51	4.007	6.644	1.041	9.51	-4.193	0.61	1.667	6.82	6.583	2.057	6.352	5.276	1.358			1.916
IS12	1177855	1	nagK	+	9.052	4.679	5.79	-1.47	8.652	-0.14	11.02	3.122	3.621	7.13	-0.135	3.866	3.181	1.858	3.918		-4.995	5.461	7.672	5.619
IS42	3538782	1	feoB	+	10.166	1.554	1.93	10.856	8.235	2.641	1.554	5.144	1.93		1.684		6.463	9.636	2.007	4.203	9.636	10.856	-0.657	-12.505	2.641
IS08	773450	1	cydX	+	6.849	6.849	6.849	-1.945	2.941	6.849	4.088	6.849	1.643	9.174	8.098	9.174	10.197	-1.692	3.68	3.576	-3.705	7.339	6.968	6.09
IS45	3803524	7	waaP	-	8.867	8.867	10.087				9.243					8.299							10.087		4.074
IS52	4457537	2	cybC	+	7.424	2.082	0.244	6.451	0.244	2.538	3.917	-0.996	0.942	1.661	7.666	3.996	0.342	8.067		4.502	1.54	0.547	5.196	3.664
IS48	4131399	3	metF	+	11.876	-1.536	6.02	5.209	5.495	0.34	9.376	0.34	5.791	2.319	3.069	6.092	1.731	-4.97	6.038	8.862	-5.657	0.615	1.021	-1.61	-8.526
IS13	1213765	6	bluF	-	11.673	-1.028	8.123	3.324	1.719	5.64	9.91	3.561	7.201	4.39	3.113	5.41	-9.73	2.529			-5.534			1.272	-2.428
IS30	2526524	6	ligA	-	10.476	-1.356	-2.283	6.547	1.722	5.239	1.826	-2.642	3.136	4.904	-0.28	1.948	-3.361	5.076	2.782	0.977	-0.363	5.123	-2.555	8.333	1.004
IA04	453263	1	yajG	+	10.001	7.674	1.162	8.618	9.838	7.674	8.894	3.533	3.988	3.776	7.674	7.674	7.674	5.752	-5.888	7.975	-4.803	-14.444	-11.593
IS21	1662480	2	ynfH	+	8.355	0.019	4.864	2.585	6.959	5.537	6.979	7.84	5.773					-0.745			-1.038
OA04	2802707	12	nrdF	-	10.229	0.454	12.568	11.786	5.604	1.09	6.743	0.023	-0.641	-0.033	5.032	1.05	-1.665	3.506		2.682	5.499	-4.282	-1.153		-0.66
OA08	3889556	3	tnaB	-	4.934	0.128	1.967	0.658	1.296	-0.577	1.789	-0.169	0.461	4.654			5.661		7.643	1.016	4.914	8.905	-2.154	3.109	4.325
IS36	3169588	4	qseC	+	11.709	10.368	4.074	7.972	7.972	9.038	1.948	9.038	-3.355	10.258	-10.968	1.379	2.396	-7.461	-8.996	-9.695	-2.878	-2.624	1.92	-0.155	-1.606
OA05	3144330	61	yghW	+	11.588	9.992	9.992	-0.755		1.444	1.73	0.145		-0.266	0.929
IA23	3089038	1	endA	-	8.273	8.273	8.273	6.264	0.23	1.797	1.879	2.716	4.68				5.066	-3.02			-1.445
IA27	3851258	2	istR	+	8.863	7.643	8.892		8.912	3.696		-0.723	3.397
IA25	3152925	1	yqhC	+	9.586	6.47	2.966	1.355	1.619	7.69	7.853	1.719	6.47	-1.979	1.43		1.035	-7.159			1.544				5.946
IS44	3683845	1	bcsC	-	9.756	5.564	2.39	-2.737	1.641	-0.011	2.562	0.359	1.938	0.202			0.292					0.492
IS04	551087	1	purK	-	7.934	-0.311	6.024	4.863	2.574	5.445	-5.452	6.187	1.963	-2.263	6.024	-6.616	6.626	6.828	-1.601	0.775	0.274	-6.483	-0.448	-1.907	-2.309
IS23	1838205	3	ynjE	+	11.026	11.189		10.336	11.189	10.336	3.197	10.226							-14.003	-12.663		-17.96
IA08	702665	8	nagB	+	10.647	9.429	3.124	10.647	8.998	10.647	10.647	9.872	10.647	1.959	-1.221	-7.775	-3.854	11.078	-6.388	-2.189	4.773	-6.081	-1.23	-1.774	-17.609
IS02	512538	7	ybaT	+	12.126
IS34	3012660	7	yqeC	-	6.768			6.337				6.549
IA10	1098490	6	ycdX	-	8.304	5.11	0.121	6.555	6.555	5.489	5.158	3.124	5.158	-0.314	5.11	4.124	0.073				6.555	-5.564	-10.893	-6.345
IS29	2484404	11	evgS	+	12.682					2.247
OA06	3370638	3	nanA	+	9.468	-2.676	4.953	1.815				3.379	-2.789				1.625
IS28	2370326	2	arnT	+	10.155		5.548	0.669	1.14	4.73	0.521	0.419		6.754	-10.239		3.901	3.666	-0.938	1.032	0.695	6.538	0.79		1.28
IS37	3178185	1	ygiB	+	10.055	6.972	6.299		-11.21		7.857	-9.775	6.051	4.795		3.676				-2.746					-8.655
IS53	4547262	1	fimH	+	8.64	6.489				2.331		-1.085											6.125
OA02	1067669	2	rutG	+	8.231	4.419	2.103	1.721	-0.786	5.472	-1.947	0.169	-0.413	0.968	-0.735	1.358	1.589	5.502	1.464	-0.207		-2.38	-1.896	0.902	-2.178
IS01	33273	2	carB	+	8.626	6.373	7.682	6.617	6.617	5.673	-3.616	6.241	-0.094	-2.968	-2.283	-2.125	6.377	7.321	5.77	2.048	-5.713	-13.136	0.823	-6.508	-7.305
OA03	1814362	2	katE	-	9.191	0.307	2.039		1.635	5.99		2.716	-0.705					3.605							1.853
IS07	769197	2	mngB	+	9.777				4.625		-2.079		4.651
IA13	1693966	2	uidA	+	11.352					-7.638
IS49	4342113	8	melB	+	8.401		-1.805	3.965		-0.059
IS20	1615388	6	ydeA	+	11.186	6.039	6.138	5.567	0.864	7.128	1.567	1.173	4.34	-3.477	-6.186	-4.726	-0.153	-0.765	-14.081			6.524	-11.243		4.472
IS09	808913	1	bioB	+	8.797	1.109	2.348	2.492	4.58	4.417	1.272	-1.755	7.414	8.634	4.856	7.414	1.079	3.353	-5.193	-1.197	-3.626	-5.979	3.277	-13.402	-16.99
IA24	3110785	1	yghF	+	8.093
IS17	1464737	2	ydbA_1	+	11.092	2.428			0.731	1.538						0.298	-0.956					1.753	1.432
OA01	374140	12	mhpE	-	9.097					-1.416		1.999		0.472	1.399		-1.097								0.641
IS18	1519002	23	yncD	-	10.795	0.756	-2.068	8.875	6.29	4.006	-13.35	5.573	-7.716				5.18	3.052							-2.701
IA01	71210	1	araC	-	9.354	4.285	5.548	-4.473	-5.059	2.356		-2.759	2.326	-11.004		-5.108
IS26	2101814	2	wbbK	-	8.622
IS15	1252922	1	ycgV	-	9.112	-0.802
IA15	1781364	6	fadK	-	10.191	4.732	-0.897	3.422	4.098		3.268	-10.472		-2.253	4.363	-1.259			-8.758	6.562		1.392	-6.907		-6.057
IS39	3241894	1	uxaC	-	9.54	8.548	-2.394	0.541	9.075	6.792	0.378	3.528	7.243	-1.574	3.131	-8.234	-15.929			6.072	-15.845				-13.578
IS54	4561465	3	yjiK	-	9.461	5.179	-12.066																		-16.903
IS43	3565544	49	glgA	-	8.839	8.986	8.839	0.591	2.725	-6.51	-1.84	-8.077	6.603	-1.149	0.61	-5.653					-0.511		-13.537	-11.929	-13.596
IA22	2960070	1	recC	+	9.118	3.607	-5.932	-1.95	1.958	-0.994	-5.651	-0.075	2.877	5.014	1.642	-3.628	2.421	3.76	-0.232	-7.432	2.756	-2.567	-3.649	-9.555	-4.244
IS35	3074948	13	yggP	-	10.066					-23.9		-32.543
IA20	2730510	1	clpB	+	10.068	1.729	-0.076	1.521	2.771	-2.578	-3.235	-3.85	2.771	-2.863	9.17	-3.579	-3.346	2.503	-1.069	-0.511	-1.451	-6.813	1.613	-13.498	0.192
IS06	655861	1	pagP	+	10.387	-27.29	-7.604		-8.512
IS33	2954738	2	ptrA	-	10.167	9.648	3.122	4.412	0.029	2.144	-5.85	1.9	-19.752	2.933	3.595	-0.364	2.468	-0.892	-13.415	-8.556	-10.403	-10.633	-9.389
IS32	2912348	2	rlmD	-	9.449	9.449	9.449	9.449	9.449	9.449	9.106	10.323	9.018	-15.81	-17.148	-10.879	-0.482		-14.069	-18.073		-4.877	-14.218	-13.046
IA02	220685	1	metQ	+	6.941	-0.145	7.217	4.475	7.104	-5.699	-3.08	-3.08	0.636	0.202	-11.732	-0.214	0.606	-2.235	-6.367	4.421	-15.448	-9.362	-0.123	-9.088	-10.72
IA14	1724329	2	nemR	-	8.27	4.703	-5.587	7.351	1.016	4.556	2.15	-6.777	4.619			-17.174	-13.074				-15.68		-0.178		-3.825
IA21	2795717	2	ygaP	-	9.254	-4.516	-4.369	-14.076	-17.029	-14.025	-17.492	-17.309
IS56	4612117	3	yjjV	+	12.389	0.584	3.911	-1.859	-6.153	-5.644	-4.758	-2.939	-5.41	1.709	-3.837	1.332	-14.499	10.702	-1.047	-14.037	-13.557	-4.468	-8.492	-1	-5.747
IS22	1679126	1	folM	+	7.976	-7.084		0.423	-6.999	-2.702	-0.641	-9.249	-5.956	-19.813		-18.585	-21.434								-12.086
IA05	485009	2	acrR	-	9.853	2.743	-2.793	-1.874	-3.117	-6.414	1.765	-8.165	-10.293	-3.815	-7.623	-2.297	2.709	2.585	-0.674	-11.216	-12.476	-0.662	-11.345	-6.48	-7.199
IA17	2210856	1	yehT	+	9.868	8.949	0.111	7.131	9.868	1.714	0.166	7.3	0.849	-2.345	-10.204	-7.215	-7.818	-11.18	-7.709	-9.586	-10.229	-7.021	-8.353	-14.931	0.661
IS16	1462952	5	paaY	+	8.192		-11.981	-0.417	4.36	0.849	6.132	-0.069					-22.952					-11.961	-9.01
IS57	4613489	17	yjjW	-	11.411	3.99	6.662	10.036	8.245	-7.37	-0.361	-10.332	-9.162	-4.683	-8.499	-8.514	-16.49	-10.032	-9.092	-9.072	-3.842	-6.722	-8.382	-6.411	0.188
IS05	567582	2	emrE	+	10.546		-8.303	-6.126			-2.073		-15.627	2.617	-15.888		-6.827	-2.427		-11.525	-2.612	-1.061	-7.684		-16.487
IA09	797417	4	ybhA	+	10.051	3.152	-1.641	5.562	-0.235	-3.354	5.217	2.39	-10.202	-18.463	-20.797	-10.554	-10.427	-8.18	3.782	-4.72	-5.727	-6.79	-8.452	-10.111
IA16	2060666	1	erfK	+	7.431	-3.848	-3.197	-1.238	-2.182	-6.197	5.178	-2.474	-4.459	-12.034	-5.699	-1.452	-11.17	-10.237	0.763	-10.91	-3.816	-8.126	-1.068	-7.202	-4.443
IA19	2584411	3	narQ	-	10.049	2.68	1.224	-8.765	0.568	-22.561	7.849	-19.042	-19.172	1.415	-8.291		-14.585	-9.902		-3.096	-1.193		-15.473	-12.575	-8.12
IS25	2079713	7	dacD	-	10.137	5.039	9.974	-3.954	0.97	-0.859	-0.859	-2.183	-1.504	-6.903	-1.984	-8.776	-9.506	-9.856	4.605	-10.243	-9.693	3.167	-11.936	-7.507	-27.301
IS31	2846034	1	hycC	-	8.895	-5.523	2.317	-9.987	-2.398	-8.7	-22.679	-8.664	-22.54	-6.391	-12.731	-12.991						-7.958
IA06	619311	1	fepC	+	10.286	-4.975	-6.823	-0.678	-0.174	-4.975	-7.376	-3.771	-0.483	-10.14	-9.595	-4.133	-0.001	2.079	-4.316	-8.041	-8.673	-18.382	-13.438	-2.571	-2.245
IS03	534346	2	gcl	+	9.457	-9.447	4.402	-10.722	-8.743	-10.401	-8.743	-10.513	-7.643	-4.192	-7.656	-10.513	-7.656	-8.346	-6.436	-5.483	-4.452	-6.34	-8.101	-1.532	-3.942
IA12	1628490	2	ydfI	+	10.373	2.176	6.3	6.334	5.262	10.388	-15.135	3.224	-23.33	-22.058	-20.939	-7.465	-3.056	-13.816		-21.224	-24.119				-16.481
IS14	1247330	3	dhaM	-	7.778	-24.989	-24.989	-23.833	-25.228	-4.97	-20.7	1.189	-18.723	-22.491	-27.97	-26.396	-4.935	-21.897	-16.223	-17.473	-20.146	-21.535	1.131	-20.02	-16.837
a	Unique ID for Peak Centers identified in this study (Tables 1 + 2)
b	FAT = Fold Above Threshold score (indication of ChIP-seq occupancy)
c	Associated gene from Tables 1 + 2
d	Genomic orientation of associated gene from Tables 1 + 2
e	Scored Conservation Values; no value reflects the absence of associated gene in that particular genome
