# Supplementary material for: Genome-Scale Mapping of Escherichia coli σ54 Reveals Widespread, Conserved Intragenic Binding
Source: PLoS Genet. 2015 Oct 1;11(10):e1005552. doi: 10.1371/journal.pgen.1005552 (PMC4591121; doi:10.1371/journal.pgen.1005552)
Supplement: S6 Table — (XLSX) [file pgen.1005552.s012.xlsx]

## Sheet: Table S6
Bacterial Strains	Genotype/Description	Source
Escherichia coli MG1655	F− λ− ΔilvG rfb-50 rph-1	[57]
RPB146	MG1655 ΔrpoN	This study
RPB220	MG1655 NagE-C terminal 3 x FLAG	This study
RPB277	MG1655 NagE-C terminal 3 x FLAG & PnagB mutant	This study
RPB232	MG1655 YqeB-C terminal 3 x FLAG	This study
RPB279	MG1655 YqeB-C terminal 3 x FLAG & ΔPyqeC mutant	This study
RPB152	MG1655 ΔrpoN/pBAD24	This study
RPB149	MG1655 ΔrpoN/pRpoN	This study
Escherichia coli BW25113 rpoN::kan	F− λ− Δ(araD-araB)567 lacZ4787Δ::rrnB-3 rph-1 Δ(rhaD-rhaB)568 hsdR514 rpoN::kan	[58]
Salmonella enterica subspecies enterica serovar Tyhpimurium strain 14028s		[61]
Plamids
pBAD24	Arabinose-inducible multi-copy expression vector	[62]
pRpoN	rpoN gene cloned into the NcoI site of pBAD24	This study
pKD46	Encodes λ recombinase system	[60]
pCP20	Encodes yeast Flp recombinase	[60]
