# Supplementary material for: Genome-Scale Mapping of Escherichia coli σ54 Reveals Widespread, Conserved Intragenic Binding
Source: PLoS Genet. 2015 Oct 1;11(10):e1005552. doi: 10.1371/journal.pgen.1005552 (PMC4591121; doi:10.1371/journal.pgen.1005552)
Supplement: S7 Table — (XLSX) [file pgen.1005552.s013.xlsx]

## Sheet: Table S7
Name	Sequence	Purpose
JW6460	ACGCTAACACCGAAAGAG	ChIP-qPCR: E. coli clpP
JW6459	GCTAAATTCGCACAAAGG	ChIP-qPCR: E. coli clpP
JW6480	AACAAGCTGGCATTACTGTT	ChIP-qPCR: E. coli cysK
JW6479	CTACCATCATCGGGTGAG	ChIP-qPCR: E. coli cysK
JW6472	ATCTTGCCAACCACAAAT	ChIP-qPCR: E. coli evgS
JW6471	TGGCATCGAGAAAAGATG	ChIP-qPCR: E. coli evgS
JW6011	TGGTGCTTAATGTTTCCA	ChIP-qPCR: E. coli glnA
JW6010	CCCCTAAAAGGCGTTATC	ChIP-qPCR: E. coli glnA
JW6474	ATAGTGGCGCGTTTGTT	ChIP-qPCR: E. coli hycC
JW6473	CTTTCGCCATACACATCAC	ChIP-qPCR: E. coli hycC
JW6468	TGAGGATGTTTGCCAGAT	ChIP-qPCR: E. coli katE
JW6467	AGTTTTGCGTTTGTCAGC	ChIP-qPCR: E. coli katE
JW6476	GCCGTATTGAAAACAGGA	ChIP-qPCR: E. coli leuS
JW6475	CTCATCCCAATGAAGCTG	ChIP-qPCR: E. coli leuS
JW5498	GCCGATGACCACCTATAAA	ChIP-qPCR: E. coli nagB
JW5497	ATATTCGTCCATGTTGAAGG	ChIP-qPCR: E. coli nagB
JW5506	AGACGGTTTCGAGTATCTCA	ChIP-qPCR: E. coli rlmD
JW5505	ATACCGCACCGCTAAGTT	ChIP-qPCR: E. coli rlmD
JW6466	TTGACAACGTACGCATTG	ChIP-qPCR: E. coli rutG
JW6465	GGCCTACCAGAAGATTGC	ChIP-qPCR: E. coli rutG
JW6462	GAAAAACTCGCCCGTAAC	ChIP-qPCR: E. coli yegT
JW6461	CTCCCGTAAATTCCGATT	ChIP-qPCR: E. coli yegT
JW6470	CATCGATCGCATTATTGA	ChIP-qPCR: E. coli yghW
JW6469	GAGGGTGTTATCTCCAGTCA	ChIP-qPCR: E. coli yghW
JW5490	AAGTATGTCCTCCCATCACA	ChIP-qPCR: E. coli yqeC
JW5489	GTGGAATGCCGTTAAAAG	ChIP-qPCR: E. coli yqeC
JW6481	TTGATTTTAAGAAGCTGTTGC	ChIP-qPCR: E. coli cyoA
JW6482	ATTGTTTTATTTCACATTGGTT	ChIP-qPCR: E. coli cyoA
JW6483	GGGTGATGACACGCATAC	ChIP-qPCR: E. coli ssuE
JW6484	TTTTCTTGTCTCTCCGACA	ChIP-qPCR: E. coli ssuE
JW6485	TTAACTATCCCCCTCTGGA	ChIP-qPCR: E. coli cspH
JW6486	GCTTTCGTAACAATTTCCTT	ChIP-qPCR: E. coli cspH
JW6489	GCCCGCTTAATATCATTG	ChIP-qPCR: E. coli yeeE
JW6490	TGGTTATTGGTCTGCATTC	ChIP-qPCR: E. coli yeeE
JW6493	CAGGACCGTTTTCCAAC	ChIP-qPCR: E. coli cspA
JW6494	AAACCGTTGATGTGCATT	ChIP-qPCR: E. coli cspA
JW6721	CGCCGATCTCTTTACTGA	ChIP-qPCR: S. enterica 14028s cysK
JW6722	TGAAGCAGGCCACAAA	ChIP-qPCR: S. enterica 14028s cysK
JW7060	AAGTCCTGTTCCGTACCC	ChIP-qPCR: S. enterica 14028s dacD
JW7059	CGAAAACTGTTGCAGTGG	ChIP-qPCR: S. enterica 14028s dacD
JW7058	CGAGGCAAACATAACCAC	ChIP-qPCR: S. enterica 14028s fdoI
JW7057	GGCTTTTTATTCCCATCC	ChIP-qPCR: S. enterica 14028s fdoI
JW6715	CGTACACAACCTGGCCTA	ChIP-qPCR: S. enterica 14028s glgA
JW6716	GTTGTCCGTTGAACTCCA	ChIP-qPCR: S. enterica 14028s glgA
JW6644	TCGAAAACAGGACTACTGG	ChIP-qPCR: S. enterica 14028s leuS
JW6645	CTTCAAATGTGCGCTTCT	ChIP-qPCR: S. enterica 14028s leuS
JW6662	TGGGCCATCATGTTATTC	ChIP-qPCR: S. enterica 14028s leuS
JW6663	TTCCTGCTGCTGTTTTTC	ChIP-qPCR: S. enterica 14028s leuS
JW6725	ACTCTGCGCGGTTTTTA	ChIP-qPCR: S. enterica 14028s mdfA
JW6726	CAGCACCAGACAGAGAGG	ChIP-qPCR: S. enterica 14028s mdfA
JW6632	ATCTCTTCCTCCCCATTC	ChIP-qPCR: S. enterica 14028s nrdF
JW6633	GACAACCCTGAATTTGCTT	ChIP-qPCR: S. enterica 14028s nrdF
JW6723	GGGCGACCTCTCTTCTT	ChIP-qPCR: S. enterica 14028s potF
JW6724	CGCTTTCCTTCTGAAATC	ChIP-qPCR: S. enterica 14028s potF
JW6692	GCGAGGTAAAACGAAACA	ChIP-qPCR: S. enterica 14028s pspA
JW6693	TCTGATAACGGGCGATG	ChIP-qPCR: S. enterica 14028s pspA
JW6620	CGCCGGAAAAATAGTTG	ChIP-qPCR: S. enterica 14028s rmf
JW6621	GATCGCCCGTCAATG	ChIP-qPCR: S. enterica 14028s rmf
JW6678	GCTGGATGAGGTGACGTA	ChIP-qPCR: S. enterica 14028s STM14_2479
JW6679	GTGTCGCTTGTGCTCTTC	ChIP-qPCR: S. enterica 14028s STM14_2479
JW6717	ATTAAGCGTGTTGCGACT	ChIP-qPCR: S. enterica 14028s waaP/rfaP
JW6718	GCGACCAGTGAAAGGTAA	ChIP-qPCR: S. enterica 14028s waaP/rfaP
JW6656	TGTTCCTGAATGGGTTATG	ChIP-qPCR: S. enterica 14028s wecA/rfe
JW6657	ACGCTTCACACGCTTAAT	ChIP-qPCR: S. enterica 14028s wecA/rfe
JW6638	TCGGGACTTGAGCATATC	ChIP-qPCR: S. enterica 14028s yciR(radC)
JW6639	GTCATCGCGCAGTTCTAT	ChIP-qPCR: S. enterica 14028s yciR(radC)
JW6626	GCCTTCATTTTTCACAGG	ChIP-qPCR: S. enterica 14028s ytfJ
JW6627	TGGGCCGATAGTTAATCA	ChIP-qPCR: S. enterica 14028s ytfJ
JW3439	GAGGAATTCACCATGAAGCAAGGTTTGCAACTCAG	Cloning: Infusion cloning of E. coli rpoN into pBAD24/NcoI
JW3440	GTACCATGGGCCCCTtcaAACGAGTTGTTTACGCT	Cloning: Infusion cloning of E. coli rpoN into pBAD24/NcoI
JW4589	CTGGTTGATTCGGTCAAA	Delete rpoN: Amplify rpoN::kanR allele
JW4588	GGCACGCCTACAGAAAT	Delete rpoN: Amplify rpoN::kanR allele
JW6106	CTCGCCATATCGTCAATC	FRUIT: E. coli nagB promoter mutagenesis
JW6105	TTGCCGTTGAGAAGGTT	FRUIT: E. coli nagB promoter mutagenesis
JW7091	CCTATAAAGCGTTAGTCGAAATGAAGAAAGCAGGTCAGGTCAGCTTTAAGCACGTTGTCA	FRUIT: E. coli nagB promoter mutagenesis
JW7090	TGACAACGTGCTTAAAGCTGACCTGACCTGCTTTCTTCATTTCGACTAACGCTTTATAGG	FRUIT: E. coli nagB promoter mutagenesis
JW6103	CGTCCATGTTGAAGGTGACAACGTGCTTAAAGCTGACCTGGCCTAGACAGCTGCATGCAT	FRUIT: E. coli nagB promoter mutagenesis
JW6104	CGCCGATGACCACCTATAAAGCGTTAGTCGAAATGCATAAAGCAGTGTAGGCTGGAGCTG	FRUIT: E. coli nagB promoter mutagenesis
JW6095	GATGGCTCGCGTGGAATGCCGTTAAAAGCGCCTGATGAGCACGTAGACAGCTGCATGCAT	FRUIT: E. coli yqeC promoter mutagenesis
JW6096	CATCACAGCAATCACGCAGCAACTGCTTTTGGGTATGCAAGGTTGTGTAGGCTGGAGCTG	FRUIT: E. coli yqeC promoter mutagenesis
JW6098	CAAGGTTGCATCAGGTGT	FRUIT: E. coli yqeC promoter mutagenesis
JW6097	GGAAAAGTGCAGGGATTT	FRUIT: E. coli yqeC promoter mutagenesis
JW7089	GCAGCAACTGCTTTTGGGTATACAAGGTTCGTGTTCATCAGGCGCTTTTAACGGCATTCC	FRUIT: E. coli yqeC promoter mutagenesis
JW7088	GGAATGCCGTTAAAAGCGCCTGATGAACACGAACCTTGTATACCCAAAAGCAGTTGCTGC	FRUIT: E. coli yqeC promoter mutagenesis
JW6115	GGCCATATTGTGGCGGGTCAAACACCGCTGTATGAAATCAAAAAGGGCGGTGGCGACTAC	FRUIT: E. coli NagE C-term FLAG-tag
JW6116	TGCGACGCTCAAGCGTCGCATCAGGCATAAAGCAGAttaGTTGGGAGCTCACTACTTGTC	FRUIT: E. coli NagE C-term FLAG-tag
JW6111	ATGCATCAGGGCGTGAAAGCGACAAAAGAAGTGCTGGAAGTGGCTGGCGGTGGCGACTAC	FRUIT: E. coli YqeB C-term FLAG-tag
JW6112	CAGGCCGGGTGGGTAATACCATCCGGCCATTTTCATttaGTTGGGAGCTCACTACTTGTC	FRUIT: E. coli YqeB C-term FLAG-tag
JW161	GCGCACAGAAGAGGAGTA	RT-qPCR: E. coli mreB ORF
JW160	CGGTTCTATGGTGGTTGA	RT-qPCR: E. coli mreB ORF
JW5504	AGCAACAGAAAGCAGCATAC	RT-qPCR: E. coli nagE ORF
JW5503	GATCATGATGTTCGGTCTG	RT-qPCR: E. coli nagE ORF
JW5496	CTTCCAGCACTTCTTTTGTC	RT-qPCR: E. coli yqeB ORF
JW5495	CACCAGCGTTTCTGATAAAG	RT-qPCR: E. coli yqeB ORF
